# Supplementary material for: Chemical Characterization and Biological Potential of the Essential Oils from the Flowers of Two Cannabis sativa L. Cultivars from Komga, South Africa
Source: Molecules. 2026 May 25;31(11):1814. doi: 10.3390/molecules31111814 (PMC13257954; doi:10.3390/molecules31111814)
Supplement: Supplementary file 1 [file molecules-31-01814-s001.zip]

Archive with 1 entries (1 files):
- molecules-4225639-supplementary.pdf
